# Supplementary material for: High-Throughput Sequencing Indicates Novel Varicosavirus, Emaravirus, and Deltapartitivirus Infections in Vitis coignetiae
Source: Viruses. 2021 May 3;13(5):827. doi: 10.3390/v13050827 (PMC8147796; doi:10.3390/v13050827)
Supplement: Supplementary file 1 [file viruses-13-00827-s001.zip]

Archive with 1 entries (1 files):
- viruses-1201402-supplementary.tgz
